# Supplementary material for: The Role of Impella in Cardiogenic Shock Complicated by an Acute Myocardial Infarction: A Meta-Analysis
Source: J Clin Med. 2025 Jan 18;14(2):611. doi: 10.3390/jcm14020611 (PMC11766096; doi:10.3390/jcm14020611)
Supplement: Supplementary file 1 [file jcm-14-00611-s001.zip]

Archive with 3 entries (3 files):
- Figure_S1._Mortality.pdf
- Figure_S2._Ischemia.pdf
- Figure_S3._Bleeding.pdf
